# Supplementary material for: Check the gap: Facemask performance and exhaled aerosol distributions around the wearer
Source: PLoS One. 2020 Dec 16;15(12):e0243885. doi: 10.1371/journal.pone.0243885 (PMC7744055; doi:10.1371/journal.pone.0243885)
Supplement: S1 Dataset — Collected aerosol distribution data. (ZIP) [file pone.0243885.s001.zip]

Archive with 6 entries (6 files):
- bench.csv
- bench_background.csv
- bench_vulnerability.csv
- box_day1.csv
- box_day2.csv
- box_day3.csv
