# Supplementary material for: Check the gap: Facemask performance and exhaled aerosol distributions around the wearer
Source: PLoS One. 2020 Dec 16;15(12):e0243885. doi: 10.1371/journal.pone.0243885 (PMC7744055; doi:10.1371/journal.pone.0243885)
Supplement: S1 Dataset — Collected aerosol distribution data. (ZIP) [file pone.0243885.s001.zip › bench.csv]

Record	Mask	Counter Location	Face Location	Day	0.3	0.5	1	2	5	10
37	No Mask	3 ft	Front	1	15610	371	28	4	4	0
38	No Mask	3 ft	Front	1	15653	380	26	5	0	0
39	No Mask	3 ft	Front	1	14377	364	39	3	4	2
40	No Mask	6 ft	Front	1	15513	372	22	5	3	2
41	No Mask	6 ft	Front	1	13474	343	26	6	3	0
42	No Mask	6 ft	Front	1	15843	386	37	11	6	3
49	No Mask	1 ft	Side	1	16098	407	35	4	10	1
50	No Mask	1 ft	Side	1	15330	381	25	3	4	2
51	No Mask	1 ft	Side	1	14933	393	28	8	3	1
52	No Mask	3 ft	Side	1	16036	400	21	2	6	0
53	No Mask	3 ft	Side	1	15979	406	28	5	5	1
54	No Mask	3 ft	Side	1	16075	405	20	6	6	1
100	Surgical	1 ft	Front	1	18679	471	22	5	3	2
101	Surgical	1 ft	Front	1	18951	538	19	4	2	0
102	Surgical	1 ft	Front	1	19297	508	76	26	18	0
103	Surgical	3 ft	Front	1	19751	536	34	4	5	0
104	Surgical	3 ft	Front	1	20362	568	25	1	7	7
105	Surgical	3 ft	Front	1	19719	540	24	2	7	3
106	Surgical	6 ft	Front	1	18517	453	12	11	3	4
107	Surgical	6 ft	Front	1	18675	528	25	10	2	5
108	Surgical	6 ft	Front	1	17869	454	28	4	4	3
121	Surgical	3 ft	Side	1	20157	598	28	1	1	2
122	Surgical	3 ft	Side	1	20787	578	22	8	1	2
123	Surgical	3 ft	Side	1	19899	539	22	3	5	2
124	Surgical	6 ft	Side	1	19304	500	18	5	4	1
125	Surgical	6 ft	Side	1	19780	548	26	9	9	4
126	Surgical	6 ft	Side	1	20481	556	31	3	4	2
154	SewnF	1 ft	Side	1	20369	518	19	2	5	1
155	SewnF	1 ft	Side	1	20463	521	25	1	3	0
156	SewnF	1 ft	Side	1	21131	526	45	7	8	6
157	SewnF	3 ft	Side	1	20527	525	24	2	6	0
158	SewnF	3 ft	Side	1	20433	534	18	1	4	4
159	SewnF	3 ft	Side	1	20531	539	26	6	1	1
166	Sewn	1 ft	Front	1	21789	619	24	4	6	4
167	Sewn	1 ft	Front	1	21307	574	21	2	3	1
168	Sewn	1 ft	Front	1	21366	591	31	7	8	0
169	Sewn	3 ft	Front	1	21929	540	39	15	10	2
170	Sewn	3 ft	Front	1	21260	573	19	2	5	1
171	Sewn	3 ft	Front	1	21207	553	26	5	3	1
172	Sewn	6 ft	Front	1	20740	550	31	7	8	4
173	Sewn	6 ft	Front	1	21279	561	37	5	4	1
174	Sewn	6 ft	Front	1	21760	615	31	10	2	1
190	SewnPC	1 ft	Front	1	21050	543	25	5	2	2
191	SewnPC	1 ft	Front	1	22685	644	15	4	1	0
192	SewnPC	1 ft	Front	1	20661	500	15	2	1	0
193	SewnPC	3 ft	Front	1	22240	593	18	2	8	1
194	SewnPC	3 ft	Front	1	22805	560	40	10	9	4
195	SewnPC	3 ft	Front	1	22127	617	19	4	1	2
196	SewnPC	6 ft	Front	1	20759	491	16	2	1	1
197	SewnPC	6 ft	Front	1	20752	532	18	5	2	0
198	SewnPC	6 ft	Front	1	20804	480	18	6	1	1
199	SewnPC	1 ft	Side	1	22335	582	32	10	10	3
200	SewnPC	1 ft	Side	1	21198	532	26	3	3	1
201	SewnPC	1 ft	Side	1	20726	478	15	2	0	2
202	SewnPC	3 ft	Side	1	23398	629	26	8	7	1
203	SewnPC	3 ft	Side	1	21890	612	14	2	2	0
204	SewnPC	3 ft	Side	1	21697	547	11	2	4	1
205	SewnPC	6 ft	Side	1	21207	540	20	3	5	1
206	SewnPC	6 ft	Side	1	19844	449	28	6	6	1
207	SewnPC	6 ft	Side	1	21013	533	17	10	6	2
208	N95L	1 ft	Front	1	21915	563	19	3	5	3
209	N95L	1 ft	Front	1	21980	537	17	6	6	1
210	N95L	1 ft	Front	1	22042	572	22	2	6	1
211	N95L	3 ft	Front	1	21697	595	24	5	3	2
212	N95L	3 ft	Front	1	21738	560	25	5	2	0
213	N95L	3 ft	Front	1	22188	605	16	2	4	2
214	N95L	6 ft	Front	1	21187	571	20	6	4	1
215	N95L	6 ft	Front	1	21553	534	25	5	3	5
216	N95L	6 ft	Front	1	21368	534	22	3	3	1
217	N95L	1 ft	Side	1	21890	547	28	10	4	1
218	N95L	1 ft	Side	1	22229	530	27	7	6	2
219	N95L	1 ft	Side	1	22946	596	41	16	12	5
220	N95L	3 ft	Side	1	23388	588	47	11	11	3
221	N95L	3 ft	Side	1	23558	646	52	17	9	5
222	N95L	3 ft	Side	1	22255	592	20	2	6	3
223	N95L	6 ft	Side	1	22273	569	31	8	3	3
224	N95L	6 ft	Side	1	21784	565	26	7	7	4
225	N95L	6 ft	Side	1	22239	603	33	5	5	1
250	N95T	1 ft	Front	2	3072	119	14	3	5	1
251	N95T	1 ft	Front	2	3146	113	20	2	0	0
252	N95T	1 ft	Front	2	3215	127	20	2	4	0
253	N95T	3 ft	Front	2	3210	140	18	6	3	2
254	N95T	3 ft	Front	2	3272	143	18	2	3	2
255	N95T	3 ft	Front	2	3138	126	13	4	2	1
256	N95T	6 ft	Front	2	2985	115	13	2	1	0
257	N95T	6 ft	Front	2	2972	94	26	5	5	0
258	N95T	6 ft	Front	2	2965	97	22	6	6	0
262	N95T	1 ft	Side	2	2844	102	16	2	2	1
263	N95T	1 ft	Side	2	2787	122	13	2	0	0
264	N95T	1 ft	Side	2	2749	108	13	5	2	0
265	N95T	3 ft	Side	2	3029	86	35	9	5	5
266	N95T	3 ft	Side	2	2769	93	17	4	1	1
267	N95T	3 ft	Side	2	3094	111	17	5	3	2
268	N95T	6 ft	Side	2	2478	77	21	3	5	3
269	N95T	6 ft	Side	2	2831	86	23	5	10	5
270	N95T	6 ft	Side	2	2833	88	17	6	4	1
64	No Mask	1 ft	Front	1	34573	98995	29799	8939	7605	1284
65	No Mask	1 ft	Front	1	41702	123711	31012	12284	11160	2324
66	No Mask	1 ft	Front	1	31206	65773	25771	5632	4177	629
175	Sewn	1 ft	Side	1	9564	3079	2018	1273	1190	274
176	Sewn	1 ft	Side	1	6818	228	14	5	4	1
177	Sewn	1 ft	Side	1	7355	253	39	5	10	4
178	Sewn	3 ft	Side	1	22491	649	25	4	4	3
179	Sewn	3 ft	Side	1	23555	722	46	9	2	3
180	Sewn	3 ft	Side	1	22804	633	34	3	4	1
181	Sewn	6 ft	Side	1	20470	551	24	5	3	3
182	Sewn	6 ft	Side	1	20738	526	22	5	6	2
183	Sewn	6 ft	Side	1	21113	527	31	3	4	5
115	Surgical	1 ft	Side	1	20096	1463	3760	2489	1742	243
116	Surgical	1 ft	Side	1	19326	554	23	7	3	1
117	Surgical	1 ft	Side	1	19390	488	25	3	1	0
55	No Mask	6 ft	Side	1	16105	391	25	6	8	1
56	No Mask	6 ft	Side	1	16138	396	29	6	4	1
57	No Mask	6 ft	Side	1	15700	346	23	6	3	1
160	SewnF	6 ft	Side	1	20455	549	28	8	5	1
161	SewnF	6 ft	Side	1	20938	564	26	7	10	4
162	SewnF	6 ft	Side	1	21246	563	29	6	4	3
310	SewnF	1 ft	Front	3	4179	122	29	7	0	1
311	SewnF	1 ft	Front	3	4416	108	33	4	0	0
312	SewnF	1 ft	Front	3	4386	134	37	1	1	0
313	SewnF	3 ft	Front	3	4481	143	35	5	3	1
314	SewnF	3 ft	Front	3	4285	132	26	9	1	3
315	SewnF	3 ft	Front	3	4355	128	30	5	2	1
316	SewnF	6 ft	Front	3	4208	124	24	7	4	1
317	SewnF	6 ft	Front	3	4279	115	36	2	3	2
318	SewnF	6 ft	Front	3	4393	121	25	6	4	5
