# Supplementary material for: Check the gap: Facemask performance and exhaled aerosol distributions around the wearer
Source: PLoS One. 2020 Dec 16;15(12):e0243885. doi: 10.1371/journal.pone.0243885 (PMC7744055; doi:10.1371/journal.pone.0243885)
Supplement: S1 Dataset — Collected aerosol distribution data. (ZIP) [file pone.0243885.s001.zip › bench_background.csv]

Record	Measurement Type	Day	Code	0.3	0.5	1	3	5	10
1	Background	1	Start	15722	342	27	1	3	1
2	Background	1	Start	15690	373	25	3	5	0
3	Background	1	Start	15813	355	31	5	4	1
4	Background	1	Start	15708	369	27	2	1	5
5	Background	1	Start	15474	347	28	4	4	0
6	Background	1	Start	14279	326	22	5	1	3
7	Background	1	Start	15253	317	33	2	3	1
8	Background	1	Start	15375	366	30	4	6	3
9	Background	1	Start	15638	347	28	7	6	1
10	Background	1	Start	15210	332	27	7	6	2
11	Background	1	Start	15318	328	25	2	2	0
12	Background	1	Start	15435	348	28	2	6	1
244	Background	1	End	3997	222	20	3	5	3
245	Background	1	End	4027	211	13	4	3	1
246	Background	1	End	3869	190	27	5	1	2
295	Background	2	Start	2425	79	19	3	3	2
296	Background	2	Start	2332	84	16	4	1	3
297	Background	2	Start	2467	81	28	6	3	1
298	Background	2	End	4460	142	35	11	6	4
299	Background	2	End	4482	161	61	7	3	2
300	Background	2	End	4568	151	37	3	4	0
301	Background	3	Start	4633	155	43	12	3	2
302	Background	3	Start	4547	137	33	7	5	3
303	Background	3	Start	4501	140	29	5	6	0
385	Background	3	End	5302	684	315	31	30	3
386	Background	3	End	4704	660	308	49	18	10
387	Background	3	End	5445	705	317	44	15	5
