# Supplementary material for: Check the gap: Facemask performance and exhaled aerosol distributions around the wearer
Source: PLoS One. 2020 Dec 16;15(12):e0243885. doi: 10.1371/journal.pone.0243885 (PMC7744055; doi:10.1371/journal.pone.0243885)
Supplement: S1 Dataset — Collected aerosol distribution data. (ZIP) [file pone.0243885.s001.zip › bench_vulnerability.csv]

Record	Mask	Counter Location	Face Location	Day	0.3	0.5	1	3	5	10
100	Surgical	1 ft	Front	1	18679	471	22	5	3	2
101	Surgical	1 ft	Front	1	18951	538	19	4	2	0
102	Surgical	1 ft	Front	1	19297	508	76	26	18	0
166	Sewn	1 ft	Front	1	21789	619	24	4	6	4
167	Sewn	1 ft	Front	1	21307	574	21	2	3	1
168	Sewn	1 ft	Front	1	21366	591	31	7	8	0
190	SewnPC	1 ft	Front	1	21050	543	25	5	2	2
191	SewnPC	1 ft	Front	1	22685	644	15	4	1	0
192	SewnPC	1 ft	Front	1	20661	500	15	2	1	0
208	N95L	1 ft	Front	1	21915	563	19	3	5	3
209	N95L	1 ft	Front	1	21980	537	17	6	6	1
210	N95L	1 ft	Front	1	22042	572	22	2	6	1
250	N95T	1 ft	Front	2	3072	119	14	3	5	1
251	N95T	1 ft	Front	2	3146	113	20	2	0	0
252	N95T	1 ft	Front	2	3215	127	20	2	4	0
238	N95L	1 ft	Bottom	1	24641	16321	20263	11752	9399	1275
239	N95L	1 ft	Bottom	1	22132	2509	7533	5217	3955	400
240	N95L	1 ft	Bottom	1	23943	24032	27772	16156	13036	1918
334	Sewn	1 ft	Top	3	4188	193	239	122	46	0
335	Sewn	1 ft	Top	3	4124	113	32	14	7	0
336	Sewn	1 ft	Top	3	4140	140	70	41	20	1
352	SewnPC	1 ft	Top	3	4008	94	26	1	2	4
353	SewnPC	1 ft	Top	3	3855	77	23	3	0	0
354	SewnPC	1 ft	Top	3	3832	111	28	6	6	1
115	Surgical	1 ft	Side	1	20096	1463	3760	2489	1742	243
116	Surgical	1 ft	Side	1	19326	554	23	7	3	1
117	Surgical	1 ft	Side	1	19390	488	25	3	1	0
286	N95T	1 ft	Top	2	2540	77	14	1	5	2
287	N95T	1 ft	Top	2	2482	78	13	0	1	1
288	N95T	1 ft	Top	2	2554	74	17	2	3	2
