# Supplementary material for: Check the gap: Facemask performance and exhaled aerosol distributions around the wearer
Source: PLoS One. 2020 Dec 16;15(12):e0243885. doi: 10.1371/journal.pone.0243885 (PMC7744055; doi:10.1371/journal.pone.0243885)
Supplement: S1 Dataset — Collected aerosol distribution data. (ZIP) [file pone.0243885.s001.zip › box_day1.csv]

Record	Mask	Position	0.3	0.5	1	3	5	10
1	Background	Front	3317	138	25	5	4	1
2	Background	Front	3215	129	21	0	1	0
3	Background	Front	3110	127	18	1	0	1
8	No Mask	Front	20849	71789	22361	6297	4869	774
9	No Mask	Front	25929	39651	2648	1111	872	172
10	No Mask	Front	21085	32646	7791	1608	1349	296
14	No Mask	Side	2623	142	39	10	16	2
15	No Mask	Side	2707	130	22	2	2	1
16	No Mask	Side	2670	120	16	2	3	0
17	No Mask	Top	2548	118	50	11	8	4
18	No Mask	Top	2560	114	13	1	4	0
19	No Mask	Top	2524	141	24	7	7	2
82	Surgical	Front	3304	660	1221	611	275	13
83	Surgical	Front	3134	232	40	12	8	2
84	Surgical	Front	4048	2737	2089	899	532	62
91	Surgical	Side	3449	3038	3202	1445	744	31
92	Surgical	Side	4366	5057	8223	4454	3023	415
93	Surgical	Side	6425	12759	16543	7988	5041	496
97	Surgical	Top	2664	173	22	4	0	1
98	Surgical	Top	2724	143	26	3	7	2
99	Surgical	Top	2655	149	17	5	4	1
112	SewnF	Front	2364	138	21	1	2	0
113	SewnF	Front	2497	120	26	16	5	0
114	SewnF	Front	2431	183	144	94	62	0
118	SewnF	Side	2510	115	18	0	1	0
119	SewnF	Side	2385	124	17	1	1	0
120	SewnF	Side	2356	124	17	0	0	0
121	SewnF	Top	2818	1150	3498	1843	1119	101
122	SewnF	Top	2919	1294	3843	1753	886	62
123	SewnF	Top	2698	877	2652	1473	1009	97
130	Sewn	Front	2454	144	89	49	18	2
131	Sewn	Front	2320	109	15	5	2	2
132	Sewn	Front	2342	120	15	9	0	0
136	Sewn	Side	2258	141	19	6	1	1
137	Sewn	Side	2383	112	12	4	0	0
138	Sewn	Side	2292	116	17	1	0	0
142	Sewn	Top	4208	4621	14066	6083	2969	193
143	Sewn	Top	16295	21761	24538	9659	5628	626
144	Sewn	Top	5331	5635	17924	8273	4833	471
