# Supplementary material for: Check the gap: Facemask performance and exhaled aerosol distributions around the wearer
Source: PLoS One. 2020 Dec 16;15(12):e0243885. doi: 10.1371/journal.pone.0243885 (PMC7744055; doi:10.1371/journal.pone.0243885)
Supplement: S1 Dataset — Collected aerosol distribution data. (ZIP) [file pone.0243885.s001.zip › box_day2.csv]

Record	Mask	Position	0.3	0.5	1	3	5	10
1	Background	Front	16449	352	23	3	2	0
2	Background	Front	16042	322	18	3	2	0
3	Background	Front	16035	344	12	3	0	0
10	Background	Front	15176	317	17	3	4	1
11	Background	Front	14986	299	17	2	2	0
12	Background	Front	14376	298	19	0	1	0
16	No Mask	Front	31640	43922	8619	2105	1835	299
17	No Mask	Front	28592	38725	9035	2544	1585	155
19	No Mask	Side	14309	1188	3481	1756	1119	75
20	No Mask	Side	13809	426	496	303	183	13
21	No Mask	Side	14188	1545	285	153	127	28
22	No Mask	Top	11005	251	20	2	2	0
23	No Mask	Top	10767	232	27	13	9	2
24	No Mask	Top	10939	256	10	1	2	0
28	N95L	Front	13988	2252	6714	3167	1900	189
29	N95L	Front	13433	940	2692	1530	977	143
30	N95L	Front	15011	3542	2534	1152	543	20
31	N95L	Side	13088	283	20	9	8	2
32	N95L	Side	13179	270	23	6	5	0
33	N95L	Side	13172	276	39	17	14	2
34	N95L	Top	12498	251	16	1	3	1
35	N95L	Top	12902	263	13	2	0	0
36	N95L	Top	12602	233	13	0	1	0
46	N95T	Front	11404	232	16	1	2	0
47	N95T	Front	11301	229	12	2	1	1
48	N95T	Front	11235	254	10	0	0	0
49	N95T	Side	11324	239	8	2	1	0
50	N95T	Side	11303	264	14	0	0	0
51	N95T	Side	11647	261	15	1	0	0
70	N95T	Top	15775	309	11	1	2	0
71	N95T	Top	15878	308	18	3	1	0
72	N95T	Top	16930	350	8	2	3	1
