# Supplementary material for: Check the gap: Facemask performance and exhaled aerosol distributions around the wearer
Source: PLoS One. 2020 Dec 16;15(12):e0243885. doi: 10.1371/journal.pone.0243885 (PMC7744055; doi:10.1371/journal.pone.0243885)
Supplement: S1 Dataset — Collected aerosol distribution data. (ZIP) [file pone.0243885.s001.zip › box_day3.csv]

Record	Mask	Position	0.3	0.5	1	3	5	10
4	Background	Front	6393	138	4	6	2	0
5	Background	Front	6177	130	18	6	5	3
6	Background	Front	6319	139	13	3	3	0
11	No Mask	Front	10509	20217	8685	2218	1841	365
12	No Mask	Front	19294	35615	13044	4780	4413	1011
14	No Mask	Front	12645	30919	8350	3308	2920	738
15	No Mask	Front	20895	46651	13040	4573	4173	882
16	No Mask	Side	6237	137	39	17	33	7
17	No Mask	Side	6204	1204	3989	2580	1819	302
18	No Mask	Side	6313	1613	5721	3594	2760	363
19	No Mask	Side	5885	333	866	651	548	61
20	No Mask	Side	6014	129	10	2	3	1
21	No Mask	Side	6894	4041	3042	1402	1091	219
22	No Mask	Top	5953	165	198	107	96	8
23	No Mask	Top	6056	204	230	210	154	19
24	No Mask	Top	6072	369	1003	788	683	60
28	SewnPC	Front	5432	131	107	65	37	3
29	SewnPC	Front	5489	143	79	50	41	2
30	SewnPC	Front	5624	538	1524	956	585	39
31	SewnPC	Side	5078	116	2	0	0	0
32	SewnPC	Side	5182	109	9	0	1	0
33	SewnPC	Side	5284	108	10	3	2	0
34	SewnPC	Top	6864	5103	9115	5423	3321	434
35	SewnPC	Top	6917	4105	11103	5953	3722	430
36	SewnPC	Top	6393	2669	9827	5915	3236	200
43	Background	Front	5353	105	15	2	2	2
44	Background	Front	5219	90	13	1	1	0
45	Background	Front	5261	100	21	4	2	2
